# Supplementary material for: Integrative radiomics of intra- and peri-tumoral features for enhanced risk prediction in thymic tumors: a multimodal analysis of tumor microenvironment contributions
Source: BMC Med Imaging. 2025 Jul 17;25:286. doi: 10.1186/s12880-025-01790-2 (PMC12272994; doi:10.1186/s12880-025-01790-2)
Supplement: Supplementary file 1 — Supplementary Material 1 [file 12880_2025_1790_MOESM1_ESM.xlsx]

## Sheet: Sheet1
INTRA	IntraPeri1mm	IntraPeri2mm	IntraPeri3mm	ImageFusion1mm	ImageFusion2mm	ImageFusion3mm	Cohort
0.018	0.171	0.01128	0.002	0.485	0.304	0.141	train
0.001	0.055	4.185e-05	0.033	0.001	0.007	0.028	test
